# Supplementary material for: Root-derived carbon and nitrogen from beech and ash trees differentially fuel soil animal food webs of deciduous forests
Source: PLoS One. 2017 Dec 13;12(12):e0189502. doi: 10.1371/journal.pone.0189502 (PMC5728517; doi:10.1371/journal.pone.0189502)
Supplement: S1 Table — Estimate, standard error (SE), t-value and p-value of linear mixed effects models with the intercept set to zero on the enrichment in Δ13C and Δ15N in animal taxa within each level of Tree species (beech and ash). (XLSX) [file pone.0189502.s003.xlsx]

## Sheet: Tabelle1
S1 Table. Enrichment analysis. Estimate, standard error (SE), t-value and p-value of linear mixed effects models with the intercept set to zero on the enrichment in Δ13C and Δ15N in animal taxa within each level of Tree species (beech and ash).
	Nitrogen						Carbon
Beech	Estimate	SE	t-value	p-value			Estimate	SE	t-value	p-value
Hypochthonius rufulus	0.849537	0.147952	5.74198	<0.001	***		2.63537	0.146283	18.0156	<0.001	***
juv. Polydesmidae	0.617978	0.147952	4.17688	<0.001	***		2.70388	0.146811	18.4175	<0.001	***
Nothrus palustris	0.201147	0.147952	1.35954	0.178			0.900266	0.146748	6.13477	<0.001	***
Onychiuridae	1.38868	0.147952	9.38603	<0.001	***		3.45203	0.146566	23.5527	<0.001	***
Steganacarus magnus	0.151512	0.147952	1.02406	0.3091			1.51897	0.146445	10.3723	<0.001	***
Tomocerus flavescens	0.189175	0.147952	1.27862	0.2049			2.04668	0.146566	13.9642	<0.001	***
Tomocerus vulgaris	0.0882351	0.162073	0.544415	0.5877			2.53579	0.158713	15.9772	<0.001	***
Trachytes aegrota	0.0259145	0.147952	0.175155	0.8614			1.15368	0.146338	7.88367	<0.001	***
Uropoda cassidea	0.0558704	0.147952	0.377625	0.7068			0.997482	0.146406	6.81314	<0.001	***
Uroseius cylindricus	0.139992	0.147952	0.9462	0.347			1.20172	0.146811	8.18548	<0.001	***
Veigaia nemorensis	0.699238	0.147952	4.72611	<0.001	***		2.50281	0.146391	17.0968	<0.001	***
Ash
Hypochthonius rufulus	0.561081	0.147952	3.79231	<0.001	***		2.38739	0.145045	16.4597	<0.001	***
juv. Polydesmidae	0.395072	0.147952	2.67027	0.0093	**		2.31427	0.144151	16.0545	<0.001	***
Nothrus palustris	0.0454627	0.147952	0.30728	0.7595			0.814435	0.144825	5.62357	<0.001	***
Onychiuridae	0.518136	0.162073	3.19692	0.002	**		2.32727	0.157008	14.8226	<0.001	***
Steganacarus magnus	0.0572086	0.147952	0.38667	0.7001			1.52599	0.145162	10.5123	<0.001	***
Tomocerus flavescens	0.313078	0.147952	2.11608	0.0376	*		1.90137	0.145502	13.0677	<0.001	***
Tomocerus vulgaris	0.596314	0.147952	4.03045	<0.001	***		2.02079	0.144966	13.9398	<0.001	***
Trachytes aegrota	0.12079	0.147952	0.816416	0.4168			0.805924	0.145413	5.54231	<0.001	***
Uropoda cassidea	0.16241	0.147952	1.09772	0.2758			0.980442	0.144914	6.76569	<0.001	***
Uroseius cylindricus	0.209252	0.147952	1.41432	0.1614			0.981833	0.145249	6.75965	<0.001	***
Veigaia nemorensis	0.152885	0.162074	0.943309	0.3485			1.72734	0.160764	10.7445	<0.001	***
