# Supplementary material for: Root-derived carbon and nitrogen from beech and ash trees differentially fuel soil animal food webs of deciduous forests
Source: PLoS One. 2017 Dec 13;12(12):e0189502. doi: 10.1371/journal.pone.0189502 (PMC5728517; doi:10.1371/journal.pone.0189502)
Supplement: S2 Table — Estimate, standard error (SE), z-value and p-value of contrast analysis of differences in Δ13C and Δ15N values between animal taxa in the rhizosphere of beech and ash (Δ 13C only); full contrast matrix of linear mixed effects models. (XLSX) [file pone.0189502.s004.xlsx]

## Sheet: Tabelle1
S2 Table. Contrast analysis. Estimate, standard error (SE), z-value and p-value of contrast analysis of differences in Δ13C and Δ15N values between animal taxa in the rhizosphere of beech and ash (Δ13C only); full contrast matrix of linear mixed effects models.
Carbon beech	Estimate	SE	z-value	p-value
Nothrus palustris - Hypochthonius rufulus	-1.79389	0.175583	-10.217	< 0.001	***
Onychiuridae - Hypochthonius rufulus	0.820787	0.174652	4.7	< 0.001	***
Steganacarus magnus - Hypochthonius rufulus	-1.1342	0.171991	-6.595	< 0.001	***
Tomocerus flavescens - Hypochthonius rufulus	-0.590188	0.174652	-3.379	0.0594	.
Trachytes aegrota - Hypochthonius rufulus	-1.51129	0.172479	-8.762	< 0.001	***
Uropoda cassidea - Hypochthonius rufulus	-1.6874	0.174195	-9.687	< 0.001	***
Uroseius cylindricus - Hypochthonius rufulus	-1.46186	0.172311	-8.484	< 0.001	***
Nothrus palustris - juv. Polydesmidae	-1.86633	0.179813	-10.379	< 0.001	***
Onychiuridae - juv. Polydesmidae	0.748341	0.17498	4.277	< 0.01	**
Steganacarus magnus - juv. Polydesmidae	-1.20664	0.177549	-6.796	< 0.001	***
Tomocerus flavescens - juv. Polydesmidae	-0.662633	0.17498	-3.787	0.0146	*
Trachytes aegrota - juv. Polydesmidae	-1.58373	0.172701	-9.17	< 0.001	***
Uropoda cassidea - juv. Polydesmidae	-1.75985	0.174239	-10.1	< 0.001	***
Uroseius cylindricus - juv. Polydesmidae	-1.5343	0.167278	-9.172	< 0.001	***
Onychiuridae - Nothrus palustris	2.61468	0.175634	14.887	< 0.001	***
Steganacarus magnus - Nothrus palustris	0.659689	0.17088	3.861	0.0104	*
Tomocerus flavescens - Nothrus palustris	1.2037	0.175634	6.853	< 0.001	***
Tomocerus vulgaris - Nothrus palustris	1.69766	0.188036	9.028	< 0.001	***
Veigaia nemorensis - Nothrus palustris	1.66022	0.176139	9.426	< 0.001	***
Steganacarus magnus - Onychiuridae	-1.95499	0.171616	-11.392	< 0.001	***
Tomocerus flavescens - Onychiuridae	-1.41097	0.167278	-8.435	< 0.001	***
Tomocerus vulgaris - Onychiuridae	-0.917011	0.181172	-5.062	< 0.001	***
Trachytes aegrota - Onychiuridae	-2.33207	0.169158	-13.786	< 0.001	***
Uropoda cassidea - Onychiuridae	-2.50819	0.173118	-14.488	< 0.001	***
Uroseius cylindricus - Onychiuridae	-2.28265	0.17498	-13.045	< 0.001	***
Veigaia nemorensis - Onychiuridae	-0.954454	0.169713	-5.624	< 0.001	***
Tomocerus vulgaris - Steganacarus magnus	1.03798	0.184164	5.636	< 0.001	***
Veigaia nemorensis - Steganacarus magnus	1.00053	0.172299	5.807	< 0.001	***
Trachytes aegrota - Tomocerus flavescens	-0.921098	0.169158	-5.445	< 0.001	***
Uropoda cassidea - Tomocerus flavescens	-1.09722	0.173118	-6.338	< 0.001	***
Uroseius cylindricus - Tomocerus flavescens	-0.871671	0.17498	-4.982	< 0.001	***
Trachytes aegrota - Tomocerus vulgaris	-1.41506	0.183418	-7.715	< 0.001	***
Uropoda cassidea - Tomocerus vulgaris	-1.59118	0.185109	-8.596	< 0.001	***
Uroseius cylindricus - Tomocerus vulgaris	-1.36563	0.187322	-7.29	< 0.001	***
Veigaia nemorensis - Trachytes aegrota	1.37762	0.171509	8.032	< 0.001	***
Veigaia nemorensis - Uropoda cassidea	1.55374	0.175421	8.857	< 0.001	***
Veigaia nemorensis - Uroseius cylindricus	1.32819	0.173917	7.637	< 0.001	***
Carbon ash	Estimate	SE	z-value	p-value
Nothrus palustris - Hypochthonius rufulus	-1.71021	0.181095	-9.444	< 0.001	***
Steganacarus magnus - Hypochthonius rufulus	-0.875054	0.180794	-4.84	< 0.001	***
Trachytes aegrota - Hypochthonius rufulus	-1.6684	0.178607	-9.341	< 0.001	***
Uropoda cassidea - Hypochthonius rufulus	-1.49064	0.176189	-8.46	< 0.001	***
Uroseius cylindricus - Hypochthonius rufulus	-1.47975	0.179895	-8.226	< 0.001	***
Veigaia nemorensis - Hypochthonius rufulus	-0.681306	0.194748	-3.498	0.0395	*
Nothrus palustris - juv. Polydesmidae	-1.63261	0.177377	-9.204	< 0.001	***
Steganacarus magnus - juv. Polydesmidae	-0.797453	0.176515	-4.518	< 0.001	***
Trachytes aegrota - juv. Polydesmidae	-1.5908	0.180911	-8.793	< 0.001	***
Uropoda cassidea - juv. Polydesmidae	-1.41304	0.176249	-8.017	< 0.001	***
Uroseius cylindricus - juv. Polydesmidae	-1.40215	0.179865	-7.796	< 0.001	***
Onychiuridae - Nothrus palustris	1.63914	0.18726	8.753	< 0.001	***
Steganacarus magnus - Nothrus palustris	0.835154	0.175309	4.764	< 0.001	***
Tomocerus flavescens - Nothrus palustris	1.21735	0.180665	6.738	< 0.001	***
Tomocerus vulgaris - Nothrus palustris	1.32787	0.182434	7.279	< 0.001	***
Veigaia nemorensis - Nothrus palustris	1.0289	0.194913	5.279	< 0.001	***
Steganacarus magnus - Onychiuridae	-0.803982	0.183055	-4.392	< 0.01	**
Trachytes aegrota - Onychiuridae	-1.59733	0.191763	-8.33	< 0.001	***
Uropoda cassidea - Onychiuridae	-1.41957	0.183063	-7.755	< 0.001	***
Uroseius cylindricus - Onychiuridae	-1.40868	0.187319	-7.52	< 0.001	***
Trachytes aegrota - Steganacarus magnus	-0.793349	0.184645	-4.297	< 0.01	**
Uropoda cassidea - Steganacarus magnus	-0.615585	0.171356	-3.592	0.0289	*
Uroseius cylindricus - Steganacarus magnus	-0.6047	0.181201	-3.337	0.067	.
Trachytes aegrota - Tomocerus flavescens	-1.17555	0.184917	-6.357	< 0.001	***
Uropoda cassidea - Tomocerus flavescens	-0.997786	0.176912	-5.64	< 0.001	***
Uroseius cylindricus - Tomocerus flavescens	-0.986901	0.183772	-5.37	< 0.001	***
Trachytes aegrota - Tomocerus vulgaris	-1.28606	0.181611	-7.081	< 0.001	***
Uropoda cassidea - Tomocerus vulgaris	-1.1083	0.178786	-6.199	< 0.001	***
Uroseius cylindricus - Tomocerus vulgaris	-1.09741	0.177887	-6.169	< 0.001	***
Veigaia nemorensis - Trachytes aegrota	0.987097	0.187276	5.271	< 0.001	***
Veigaia nemorensis - Uropoda cassidea	0.809333	0.199088	4.065	< 0.01	**
Veigaia nemorensis - Uroseius cylindricus	0.798448	0.196754	4.058	< 0.01	**
Nitrogen beech	Estimate	Std. Error	z-value	P-value
Hypochthonius rufulus - Nothrus palustris	0.648391	0.190497	3.404	0.0533	.
Hypochthonius rufulus - Steganacarus magnus	0.698025	0.190477	3.665	0.0221	*
Hypochthonius rufulus - Tomocerus flavescens	0.660363	0.190497	3.467	0.0433	*
Hypochthonius rufulus - Tomocerus vulgaris	0.761302	0.199813	3.81	0.0125	*
Hypochthonius rufulus - Trachytes aegrota	0.823623	0.190477	4.324	< 0.01	**
Hypochthonius rufulus - Uropoda cassidea	0.793667	0.190477	4.167	< 0.01	**
Hypochthonius rufulus - Uroseius cylindricus	0.709545	0.190477	3.725	0.017	*
juv. Polydesmidae - Onychiuridae	-0.770704	0.190497	-4.046	< 0.01	**
Nothrus palustris - Onychiuridae	-1.18754	0.190497	-6.234	< 0.001	***
Onychiuridae - Steganacarus magnus	1.23717	0.190477	6.495	< 0.001	***
Onychiuridae - Tomocerus flavescens	1.19951	0.190435	6.299	< 0.001	***
Onychiuridae - Tomocerus vulgaris	1.30045	0.199766	6.51	< 0.001	***
Onychiuridae - Trachytes aegrota	1.36277	0.190456	7.155	< 0.001	***
Onychiuridae - Uropoda cassidea	1.33281	0.190477	6.997	< 0.001	***
Onychiuridae - Uroseius cylindricus	1.24869	0.190497	6.555	< 0.001	***
Onychiuridae - Veigaia nemorensis	0.689445	0.190456	3.62	0.0246	*
Trachytes aegrota - Veigaia nemorensis	-0.673323	0.190477	-3.535	0.0342	*
Uropoda cassidea - Veigaia nemorensis	-0.643367	0.190497	-3.377	0.0579	.
