# Supplementary material for: Root-derived carbon and nitrogen from beech and ash trees differentially fuel soil animal food webs of deciduous forests
Source: PLoS One. 2017 Dec 13;12(12):e0189502. doi: 10.1371/journal.pone.0189502 (PMC5728517; doi:10.1371/journal.pone.0189502)
Supplement: S3 Table — F- and p-values of the effect of Tree species (beech and ash) and Sampling after labeling (5 and 20 days) on the enrichment in 13C in animal taxa and the effect of Tree species (beech and ash) on the enrichment in 15N. (XLSX) [file pone.0189502.s005.xlsx]

## Sheet: Tabelle1
S3 Table. Individual ANOVA. F- and p-values of the effect of Tree species (beech and ash) and Sampling after labeling (5 and 20 days) on the enrichment in 13C in animal taxa and the effect of Tree species (beech and ash) on the enrichment in 15N.
13C enrichment	Tree Species			Sampling date			15N enrichment	Tree Species
	F-value	p-value		F-value	p-value			F-value	p-value
Hypochthonius rufulus	6.5491	0.03073		0.0519	0.82481		Hypochthonius rufulus	2.6027	0.1378
juv. Polydesmidae	2.1306	0.1784		0.1538	0.7041		juv. Polydesmidae	0.4889	0.5003
Nothrus palustris	1.5727	0.2414		2.6264	0.1395		Nothrus palustris	2.1736	0.1712
Onychiuridae	21.9	0.001582		0.0128	0.9128		Onychiuridae	5.3748	0.04561
Steganacarus magnus	0.7463	0.4101		2.782	0.1297		Steganacarus magnus	0.6792	0.4291
Tomocerus flavescens	0.7844	0.39886		3.467	0.09551		Tomocerus flavescens	0.4637	0.5114
Tomocerus vulgaris	1.3774	0.27429		3.4889	0.09873		Tomocerus vulgaris	3.2796	0.1036
Trachytes aegrota	18.166	0.002104		0.041	0.843969		Trachytes aegrota	2.9704	0.1155
Uropoda cassidea	1.5899	0.23904		5.1707	0.04905		Uropoda cassidea	1.82	0.2071
Uroseius cylindricus	1.0333	0.3359		0.2165	0.6528		Uroseius cylindricus	0.4817	0.5035
Veigaia nemorensis	11.896	0.008707		0.4529	0.519916		Veigaia nemorensis	3.1072	0.1118
