# Supplementary material for: Root-derived carbon and nitrogen from beech and ash trees differentially fuel soil animal food webs of deciduous forests
Source: PLoS One. 2017 Dec 13;12(12):e0189502. doi: 10.1371/journal.pone.0189502 (PMC5728517; doi:10.1371/journal.pone.0189502)
Supplement: S4 Table — 13C and 15N stable isotope values of soil animal taxa (Animal taxa) from soil or litter samples (Layer) of control and labeled (Treatment) beech and ash trees (Tree species) sampled after 5 and 20 days (sampling date) after 13C labeling. (XLSX) [file pone.0189502.s006.xlsx]

## Sheet: data
S4 Table. Dataset. 13C and 15N stable isotope values of soil animal taxa (Animal taxa) from soil or litter samples (Layer) of control and labeled (Treatment) beech and ash trees (Tree species) sampled after 5 and 20 days (sampling date) after 13C labeling.
Animal ID	Animal Taxa	Treatment	batch	Tree species	Tree ID	sampling date	Layer	Individuals measured	comment	DW in mg	d15N	d13C	atom % 15N	atom % 13C
T002	Hypochthonius rufulus	control	D2	Beech	Bu-17	20	soil	10	NA	0.082	4.556	-24.5395	0.367966	1.07882
T003	Nothrus palustris	control	D2	Beech	Bu-12	5	soil	2	NA	0.082	-1.611	-24.9694	0.365715	1.07835
T004	Hypochthonius rufulus	control	D3	Ash	Es-36	20	soil	12	NA	0.088	4.723	-24.3996	0.368027	1.07897
T005	Hypochthonius rufulus	control	D3	Ash	Es-31	5	soil	12	NA	0.09	4.581	-23.9366	0.367975	1.07948
T006	Hypochthonius rufulus	control	D2	Beech	Bu-12	5	soil	12	NA	0.091	4.521	-24.4635	0.367953	1.0789
T007	Hypochthonius rufulus	control	D2	Beech	Bu-18	20	soil	12	NA	0.091	4.182	-23.6147	0.367829	1.07983
T008	Nothrus palustris	control	D4	Beech	Bu-31	5	soil	2	NA	0.091	-2.915	-25.4903	0.365239	1.07778
T009	Hypochthonius rufulus	control	D3	Ash	Es-33	5	soil	12	NA	0.092	4.559	-24.4235	0.367967	1.07895
T011	Hypochthonius rufulus	control	D2	Beech	Bu-14	5	soil	12	NA	0.094	3.739	-23.8597	0.367667	1.07956
T012	Hypochthonius rufulus	control	D2	Beech	Bu-15	5	soil	12	NA	0.094	3.998	-24.2046	0.367762	1.07919
T013	Hypochthonius rufulus	control	D3	Ash	Es-38	20	soil	12	NA	0.094	5.004	-24.6875	0.368129	1.07866
T014	Nothrus palustris	control	D3	Ash	Es-31	5	soil	2	NA	0.094	-1.946	-24.7265	0.365593	1.07861
T015	Hypochthonius rufulus	control	D3	Ash	Es-35	5	soil	12	NA	0.095	4.322	-23.9926	0.36788	1.07942
T016	Hypochthonius rufulus	control	D2	Beech	Bu-19	20	soil	12	NA	0.095	3.913	-23.9347	0.367731	1.07948
T017	Nothrus palustris	control	D3	Ash	Es-36	20	soil	2	NA	0.095	-3.187	-25.5773	0.36514	1.07768
T018	Nothrus palustris	control	D3	Ash	Es-40	20	soil	2	NA	0.098	-3.306	-25.9412	0.365096	1.07729
T019	Nothrus palustris	control	D2	Beech	Bu-15	5	soil	2	NA	0.1	-2.692	-24.8745	0.36532	1.07845
T020	Hypochthonius rufulus	control	D3	Ash	Es-39	20	soil	12	NA	0.1	4.878	-24.6515	0.368083	1.0787
T021	Nothrus palustris	control	D2	Beech	Bu-19	20	soil	2	NA	0.102	-3.987	-25.1074	0.364848	1.0782
T024	Nothrus palustris	control	D3	Ash	Es-32	5	soil	2	NA	0.104	-3.252	-25.8922	0.365116	1.07734
T025	Nothrus palustris	control	D3	Ash	Es-35	5	soil	2	NA	0.104	-2.195	-24.9554	0.365502	1.07836
T028	Nothrus palustris	control	D2	Beech	Bu-17	20	soil	2	NA	0.112	-3.753	-25.3194	0.364933	1.07797
T034	Nothrus palustris	control	D3	Ash	Es-39	20	soil	2	NA	0.118	-2.585	-25.2964	0.365359	1.07799
T035	Nothrus palustris	control	D2	Beech	Bu-14	5	soil	2	NA	0.12	-3.565	-25.2734	0.365002	1.07802
T037	Nothrus palustris	control	D2	Beech	Bu-18	20	soil	2	NA	0.124	-4.068	-25.8383	0.364818	1.0774
T058	Uropoda cassidea	control	D4	Beech	Bu-31	5	soil	4	4f	0.136	1.632	-22.733	0.366899	1.0832
T059	Uropoda cassidea	control	D4	Beech	Bu-33	5	soil	4	2f2m	0.138	2.318	-23.143	0.367149	1.08282
T060	Uropoda cassidea	control	D2	Beech	Bu-19	20	soil	4	4f	0.142	2.564	-23.123	0.367239	1.08283
T061	Uropoda cassidea	control	D4	Beech	Bu-38	20	soil	4	4f	0.134	1.788	-23.11	0.366955	1.08284
T062	Uropoda cassidea	control	D3	Ash	Es-33	5	soil	4	3f1m	0.105	0.988	-23.002	0.366663	1.08297
T063	Uropoda cassidea	control	D3	Ash	Es-35	5	soil	4	3f1m	0.103	1.45	-23.202	0.366832	1.08275
T064	Uropoda cassidea	control	D3	Ash	Es-38	20	soil	4	4f	0.119	1.602	-23.63	0.366888	1.0823
T065	Uropoda cassidea	control	D3	Ash	Es-39	20	soil	4	4f	0.126	1.498	-23.387	0.36685	1.08255
T066	Uropoda cassidea	control	D3	Ash	Es-31	5	litter	4	4f	0.117	1.461	-23.245	0.366836	1.08268
T067	Uropoda cassidea	control	D3	Ash	Es-33	5	litter	4	4f	0.129	0.936	-23.583	0.366644	1.08232
T068	Uropoda cassidea	control	D3	Ash	Es-35	5	litter	4	4f	0.129	1.871	-23.536	0.366986	1.0823
T069	Uropoda cassidea	control	D3	Ash	Es-38	20	litter	4	4f	0.131	1.181	-23.836	0.366734	1.08202
T070	Uropoda cassidea	control	D3	Ash	Es-39	20	litter	4	4f	0.112	1.641	-23.572	0.366902	1.08231
T071	Uropoda cassidea	control	D3	Ash	Es-40	20	litter	4	4f	0.133	1.523	-24.037	0.366859	1.08182
T072	Uropoda cassidea	control	D4	Beech	Bu-36	20	litter	4	4f	0.138	2.144	-22.976	0.367085	1.0829
T073	Uropoda cassidea	control	D4	Beech	Bu-38	20	litter	4	4f	0.135	1.668	-23.319	0.366912	1.08254
T074	Uropoda cassidea	control	D4	Beech	Bu-40	20	litter	4	3f1m	0.131	1.716	-23.066	0.366929	1.0828
T075	Uropoda cassidea	control	D4	Beech	Bu-31	5	litter	4	4f	0.14	1.655	-23.369	0.366907	1.08248
T076	Uropoda cassidea	control	D4	Beech	Bu-32	5	litter	4	1f3m	0.13	2.059	-23.278	0.367054	1.08258
T077	Uropoda cassidea	control	D4	Beech	Bu-33	5	litter	4	4f	0.134	1.875	-23.517	0.366987	1.08232
T079	Nothrus palustris	control	D3	Ash	Es-35	5	litter	3	NA	0.157	-3.14	-25.206	0.365157	1.08053
T080	Nothrus palustris	control	D3	Ash	Es-33	5	litter	3	NA	0.131	-1.757	-24.953	0.365662	1.08083
T081	Nothrus palustris	control	D3	Ash	Es-40	20	litter	2	NA	0.112	-3.419	-26.559	0.365055	1.0792
T082	Nothrus palustris	control	D3	Ash	Es-38	20	litter	3	NA	0.158	-2.596	-25.753	0.365355	1.07999
T083	Nothrus palustris	control	D4	Beech	Bu-31	5	litter	2	NA	0.11	-3.567	-25.877	0.365001	1.07991
T084	Nothrus palustris	control	D4	Beech	Bu-32	5	litter	2	NA	0.124	-3.786	-25.546	0.364921	1.08019
T085	Nothrus palustris	control	D4	Beech	Bu-36	20	litter	2	NA	0.1	-2.858	-25.152	0.36526	1.08063
T086	Nothrus palustris	control	D4	Beech	Bu-38	20	litter	3	NA	0.146	-3.145	-25.337	0.365155	1.0804
T087	Uroseius cylindricus	control	D2	Beech	Bu-14	5	soil	8	8a	0.074	3.576	-23.4428	0.367608	1.08002
T088	Uroseius cylindricus	control	D2	Beech	Bu-15	5	soil	8	8a	0.078	4.141	-23.3128	0.367814	1.08016
T089	Uroseius cylindricus	control	D4	Beech	Bu-39	20	soil	8	2a6j	0.064	2.784	-22.5769	0.367319	1.08097
T090	Uroseius cylindricus	control	D4	Beech	Bu-40	20	soil	8	8a	0.078	3.541	-22.8979	0.367595	1.08061
T091	Uroseius cylindricus	control	D1	Ash	Es-13	5	soil	8	8a	0.077	3.51	-23.5437	0.367584	1.07991
T092	Uroseius cylindricus	control	D3	Ash	Es-33	5	soil	8	8a	0.066	3.44	-22.304	0.367558	1.08126
T093	Uroseius cylindricus	control	D3	Ash	Es-36	20	soil	5	4a1j	0.046	3.427	-23.3558	0.367554	1.08011
T094	Uroseius cylindricus	control	D3	Ash	Es-38	20	soil	8	8a	0.081	3.992	-23.3038	0.36776	1.08017
T095	Trachytes aegrota	control	D4	Beech	Bu-31	5	soil	8	8a	0.066	1.893	-23.7697	0.366994	1.07966
T096	Trachytes aegrota	control	D4	Beech	Bu-34	5	soil	8	8a	0.062	0.552	-23.4038	0.366504	1.08006
T097	Trachytes aegrota	control	D2	Beech	Bu-19	20	soil	8	8a	0.062	1.879	-23.1698	0.366989	1.08032
T098	Trachytes aegrota	control	D4	Beech	Bu-36	20	soil	8	8a	0.058	2.55	-23.1298	0.367234	1.08036
T099	Trachytes aegrota	control	D3	Ash	Es-31	5	soil	8	8a	0.061	1.255	-23.2548	0.366761	1.08022
T100	Trachytes aegrota	control	D3	Ash	Es-33+35	5	soil	4	4a	0.029	1.236	-23.1278	0.366754	1.08036
T101	Trachytes aegrota	control	D3	Ash	Es-38	20	soil	9	9a	0.076	1.627	-23.6827	0.366897	1.07976
T102	Trachytes aegrota	control	D3	Ash	Es-39	20	soil	6	6a	0.053	1.482	-23.1388	0.366844	1.08035
T103	Veigaia nemorensis	control	D4	Beech	Bu-31	5	soil	5	NA	0.053	3.667	-23.4258	0.367641	1.08004
T104	Veigaia nemorensis	control	D4	Beech	Bu-33	5	soil	7	NA	0.066	4.577	-23.8107	0.367973	1.07962
T105	Veigaia nemorensis	control	D2	Beech	Bu-18	20	soil	6	NA	0.06	3.565	-23.3938	0.367604	1.08007
T106	Veigaia nemorensis	control	D4	Beech	Bu-36	20	soil	6	NA	0.08	4.68	-23.2408	0.368011	1.08024
T107	Veigaia nemorensis	control	D3	Ash	Es-38-40	20	soil	4	NA	0.031	4.994	-23.6827	0.368125	1.07976
T108	Veigaia nemorensis	control	D1	Ash	Es-13	5	soil	4	NA	0.039	3.419	-24.0406	0.367551	1.07936
T109	Veigaia nemorensis	control	D3	Ash	Es-33	5	soil	5	NA	0.037	4.269	-23.8577	0.367861	1.07956
T313	Steganacarus magnus	control	D3	Ash	Es-31	5	litter	2	NA	0.148	-2.65266	-19.974	0.365335	1.08315
T314	Steganacarus magnus	control	D3	Ash	Es-33	5	litter	2	NA	0.086	-1.70588	-19.675	0.36568	1.08338
T316	Steganacarus magnus	control	D3	Ash	Es-38	20	litter	2	NA	0.191	-1.95167	-20.337	0.365591	1.0828
T317	Steganacarus magnus	control	D4	Beech	Bu-35	5	litter	2	NA	0.16	-0.968457	-20.445	0.365949	1.08263
T318	juv. Polydesmidae	control	D3	Ash	Es-31	5	soil	5	NA	0.16	1.27504	-22.633	0.366768	1.0803
T319	juv. Polydesmidae	control	D3	Ash	Es-33	5	soil	5	NA	0.13	3.48426	-24.086	0.367574	1.07867
T320	juv. Polydesmidae	control	D3	Ash	Es-35	5	soil	4	NA	0.126	2.7298	-23.69	0.367299	1.0791
T321	juv. Polydesmidae	control	D3	Ash	Es-36	20	soil	5	NA	0.176	1.36718	-24.331	0.366802	1.07848
T322	juv. Polydesmidae	control	D3	Ash	Es-38	20	soil	2	NA	0.158	2.19306	-23.646	0.367103	1.07918
T323	juv. Polydesmidae	control	D3	Ash	Es-39	20	soil	3	NA	0.166	0.816024	-23.243	0.366601	1.07961
T324	juv. Polydesmidae	control	D4	Beech	Bu-31	5	soil	5	NA	0.189	2.23496	-23.18	0.367119	1.07974
T325	juv. Polydesmidae	control	D4	Beech	Bu-33	5	soil	5	NA	0.137	1.63714	-24.007	0.3669	1.07873
T326	juv. Polydesmidae	control	D4	Beech	Bu-34	5	soil	6	NA	0.11	1.52835	-23.293	0.366861	1.07949
T327	juv. Polydesmidae	control	D4	Beech	Bu-38	20	soil	6	NA	0.116	2.22239	-22.035	0.367114	1.08085
T329	juv. Polydesmidae	control	D4	Beech	Bu-40	20	soil	2	NA	0.113	1.55219	-22.389	0.366869	1.08047
T330	Onychiuridae	control	D3	Ash	Es-38	20	soil	42	NA	0.187	3.99774	-24.034	0.367762	1.07902
T338	Tomocerus flavescens	control	D3	Ash	Es-31	5	litter	2	NA	0.137	-2.00257	-24.181	0.365572	1.07866
T339	Tomocerus vulgaris	control	D3	Ash	Es-31	5	litter	2	NA	0.058	-2.40292	-24.509	0.365426	1.07813
T340	Tomocerus flavescens	control	D3	Ash	Es-32	5	litter	1	NA	0.086	-3.06213	-24.836	0.365185	1.07785
T341	Tomocerus flavescens	control	D3	Ash	Es-34	5	litter	1	NA	0.083	0.146477	-24.241	0.366356	1.07849
T342	Tomocerus vulgaris	control	D3	Ash	Es-34	5	litter	2	NA	0.099	1.27133	-24.155	0.366767	1.07863
T343	Tomocerus flavescens	control	D3	Ash	Es-36	20	litter	2	NA	0.133	-2.36064	-25.12	0.365441	1.07768
T344	Tomocerus vulgaris	control	D3	Ash	Es-36	20	litter	2	NA	0.056	-2.74761	-24.053	0.3653	1.07862
T345	Tomocerus flavescens	control	D3	Ash	Es-38	20	litter	2	NA	0.143	-3.07881	-24.676	0.365179	1.07821
T346	Tomocerus vulgaris	control	D3	Ash	Es-38	20	litter	2	NA	0.114	0.73215	-25.381	0.36657	1.07734
T347	Tomocerus flavescens	control	D3	Ash	Es-40	20	litter	1	NA	0.127	-0.28239	-24.403	0.3662	1.07844
T348	Tomocerus vulgaris	control	D4	Beech	Bu-31	5	litter	1	NA	0.025	-1.95292	-22.599	0.36559	1.08012
T349	Tomocerus flavescens	control	D4	Beech	Bu-31	5	litter	2	NA	0.075	-1.84644	-24.1	0.365629	1.07863
T350	Tomocerus vulgaris	control	D4	Beech	Bu-32	5	litter	2	NA	0.109	1.3104	-24.783	0.366781	1.07785
T351	Tomocerus flavescens	control	D4	Beech	Bu-32	5	litter	2	NA	0.123	-0.298657	-24.445	0.366194	1.07828
T352	Tomocerus vulgaris	control	D4	Beech	Bu-33	5	litter	2	NA	0.092	3.73865	-24.094	0.367667	1.0786
T353	Tomocerus vulgaris	control	D4	Beech	Bu-37	20	litter	2	NA	0.195	2.76987	-25.092	0.367314	1.0778
T354	Tomocerus flavescens	control	D4	Beech	Bu-38	20	litter	2	NA	0.145	-1.85769	-22.96	0.365625	1.08008
T355	Tomocerus vulgaris	control	D4	Beech	Bu-38	20	litter	2	NA	0.125	1.24468	-23.907	0.366757	1.07899
T356	Steganacarus magnus	control	D3	Ash	Es-35	5	litter	2	NA	0.208	-2.61672	-20.1073	0.365348	1.08367
T358	Steganacarus magnus	control	D3	Ash	Es-39	20	litter	1	NA	0.287	-2.337	-20.4408	0.36545	1.0833
T360	Steganacarus magnus	control	D3	Ash	Es-40	20	litter	2	NA	0.225	-1.23636	-20.7506	0.365852	1.08296
T361	Steganacarus magnus	control	D4	Beech	Bu-31	5	litter	1	NA	0.294	-0.909912	-20.4786	0.365971	1.08326
T363	Steganacarus magnus	control	D4	Beech	Bu-37	20	litter	1	NA	0.228	-2.56614	-18.8436	0.365366	1.08505
T364	Steganacarus magnus	control	D4	Beech	Bu-38	20	litter	1	NA	0.283	-1.31487	-21.6501	0.365823	1.08198
T366	Onychiuridae	control	D3	Ash	Es-32	5	soil	50	NA	0.291	3.48336	-23.5601	0.367574	1.07989
T367	Onychiuridae	control	D3	Ash	Es-33	5	soil	50	NA	0.318	6.74675	-23.6711	0.368765	1.07977
T368	Onychiuridae	control	D3	Ash	Es-36	20	soil	50	NA	0.341	5.25547	-24.7698	0.368221	1.07857
T369	Onychiuridae	control	D3	Ash	Es-40	20	soil	47	NA	0.24	4.9327	-24.6848	0.368103	1.07866
T370	Onychiuridae	control	D4	Beech	Bu-31	5	soil	43	NA	0.278	3.34866	-24.8858	0.367525	1.07844
T371	Onychiuridae	control	D4	Beech	Bu-33	5	soil	50	NA	0.355	3.81181	-26.0192	0.367694	1.0772
T372	Onychiuridae	control	D4	Beech	Bu-34	5	soil	50	NA	0.267	3.87334	-24.5348	0.367716	1.07882
T373	Onychiuridae	control	D4	Beech	Bu-36	20	soil	50	NA	0.308	6.41345	-23.8535	0.368643	1.07957
T374	Onychiuridae	control	D4	Beech	Bu-38	20	soil	50	NA	0.24	4.70198	-24.5169	0.368019	1.07884
T375	Onychiuridae	control	D4	Beech	Bu-39	20	soil	50	NA	0.324	2.27395	-26.139	0.367133	1.07707
T376	Tomocerus vulgaris	control	D4	Beech	Bu-39	20	litter	2	NA	0.251	0.677852	-22.1069	0.36655	1.08148
T377	Tomocerus flavescens	control	D4	Beech	Bu-39	20	litter	2	NA	0.258	-1.30034	-22.8763	0.365828	1.08064
T378	Tomocerus flavescens	control	D4	Beech	Bu-40	20	litter	2	NA	0.207	-1.68424	-24.2061	0.365688	1.07918
T110	Trachytes aegrota	Label	D4	Beech	Bu-22	5	soil	6	NA	0.039	2.163	-11.2936	0.367092	1.09331
T111	Trachytes aegrota	Label	D4	Beech	Bu-23	5	soil	8	NA	0.063	1.505	-1.70462	0.366852	1.10379
T112	Trachytes aegrota	Label	D4	Beech	Bu-24	5	soil	8	NA	0.063	2.078	-15.6838	0.367061	1.08851
T113	Trachytes aegrota	Label	D4	Beech	Bu-27	20	soil	8	NA	0.058	1.3	-9.4584	0.366777	1.09532
T114	Trachytes aegrota	Label	D4	Beech	Bu-29	20	soil	8	NA	0.06	1.146	-11.7484	0.366721	1.09281
T115	Trachytes aegrota	Label	D4	Beech	Bu-30	20	soil	8	NA	0.065	1.747	-10.8648	0.36694	1.09378
T116	Trachytes aegrota	Label	D1	Ash	Es-01	5	soil	4	NA	0.028	1.45	-17.4051	0.366832	1.08662
T117	Trachytes aegrota	Label	D3	Ash	Es-21	5	soil	5	NA	0.036	1.735	-18.0008	0.366936	1.08597
T118	Trachytes aegrota	Label	D3	Ash	Es-24	5	soil	6	NA	0.049	1.673	-17.2122	0.366913	1.08683
T119	Trachytes aegrota	Label	D1	Ash	Es-08	20	soil	8	NA	0.058	1.3	-15.0221	0.366777	1.08923
T120	Trachytes aegrota	Label	D1	Ash	Es-09	20	soil	8	NA	0.059	1.929	-20.128	0.367007	1.08365
T121	Trachytes aegrota	Label	D1	Ash	Es06/07	20	soil	5	NA	0.041	2.44	-17.7709	0.367193	1.08622
T122	Uroseius cylindricus	Label	D4	Beech	Bu-23	5	soil	10	NA	0.104	3.482	6.09414	0.367574	1.11232
T123	Uroseius cylindricus	Label	D4	Beech	Bu-24	5	soil	10	NA	0.092	4.848	-16.1636	0.368072	1.08798
T124	Uroseius cylindricus	Label	D4	Beech	Bu-25	5	soil	10	NA	0.112	2.815	-9.98318	0.36733	1.09474
T125	Uroseius cylindricus	Label	D4	Beech	Bu-27	20	soil	10	NA	0.098	4.357	-11.9324	0.367893	1.09261
T126	Uroseius cylindricus	Label	D4	Beech	Bu-28	20	soil	10	NA	0.087	4.108	-10.8188	0.367802	1.09383
T127	Uroseius cylindricus	Label	D4	Beech	Bu-30	20	soil	10	NA	0.101	2.156	-4.22257	0.36709	1.10104
T128	Uroseius cylindricus	Label	D1	Ash	Es-05	5	soil	10	NA	0.098	4.418	-15.9787	0.367915	1.08818
T129	Uroseius cylindricus	Label	D3	Ash	Es-21	5	soil	10	NA	0.103	4.203	-17.0672	0.367837	1.08699
T130	Uroseius cylindricus	Label	D1	Ash	Es-01	5	soil	10	NA	0.097	4.75	-14.6852	0.368036	1.0896
T131	Uroseius cylindricus	Label	D1	Ash	Es-07	20	soil	10	5a5j	0.092	3.487	-3.47288	0.367575	1.10186
T132	Uroseius cylindricus	Label	D3	Ash	Es-28	20	soil	10	NA	0.101	3.388	-21.2175	0.367539	1.08245
T133	Uroseius cylindricus	Label	D3	Ash	Es-29	20	soil	10	NA	0.092	5.413	4.70972	0.368278	1.11081
T134	Veigaia nemorensis	Label	D4	Beech	Bu-22	5	soil	7	NA	0.07	55.714	960.364	0.386632	2.14472
T135	Veigaia nemorensis	Label	D4	Beech	Bu-23	5	soil	7	NA	0.09	6.352	211.741	0.368621	1.33664
T136	Veigaia nemorensis	Label	D4	Beech	Bu-25	5	soil	7	NA	0.079	9.493	983.622	0.369767	2.16961
T137	Veigaia nemorensis	Label	D4	Beech	Bu-26	20	soil	7	NA	0.053	3.942	79.5726	0.367742	1.19259
T138	Veigaia nemorensis	Label	D4	Beech	Bu-27	20	soil	7	NA	0.073	17.614	695.942	0.372731	1.86081
T139	Veigaia nemorensis	Label	D4	Beech	Bu-29	20	soil	7	NA	0.063	4.097	129.219	0.367798	1.24675
T140	Veigaia nemorensis	Label	D1	Ash	Es-01	5	soil	6	NA	0.059	5.024	68.2873	0.368136	1.18027
T141	Veigaia nemorensis	Label	D1	Ash	Es-03	5	soil	4	NA	0.043	5.062	-6.38767	0.36815	1.09867
T142	Veigaia nemorensis	Label	D1	Ash	Es-06	20	soil	7	NA	0.091	3.88	64.5998	0.367719	1.17624
T143	Veigaia nemorensis	Label	D1	Ash	Es-08	20	soil	4	NA	0.033	3.591	52.9747	0.367613	1.16355
T144	Veigaia nemorensis	Label	D1	Ash	Es-09	20	soil	7	NA	0.07	4.992	10.9851	0.368125	1.11767
T145	Steganacarus magnus	Label	D4	Beech	Bu-26	20	litter	2	NA	0.275	1.138	-0.814987	0.366718	1.10477
T146	Steganacarus magnus	Label	D4	Beech	Bu-30	20	litter	2	NA	0.612	-0.183	-11.6285	0.366236	1.09294
T147	Steganacarus magnus	Label	D3	Ash	Es-22	5	litter	3	NA	0.284	-0.88	17.6064	0.365982	1.12491
T148	Steganacarus magnus	Label	D3	Ash	Es-23	5	litter	2	NA	0.225	-2.017	-2.37334	0.365567	1.10306
T161	Uropoda cassidea	Label	D4	Beech	Bu-22	5	soil	4	3f1m	0.126	2.164	-14.0705	0.367093	1.09027
T162	Uropoda cassidea	Label	D4	Beech	Bu-23	5	soil	4	3f1m	0.132	1.971	-15.335	0.367022	1.08889
T163	Uropoda cassidea	Label	D4	Beech	Bu-24	5	soil	4	1f3m	0.135	3.258	-19.5722	0.367492	1.08425
T164	Uropoda cassidea	Label	D4	Beech	Bu-27	20	soil	4	3f1m	0.116	1.057	-9.95119	0.366689	1.09478
T165	Uropoda cassidea	Label	D4	Beech	Bu26/8/9	20	soil	4	3f1m	0.121	2.077	-9.13853	0.367061	1.09567
T166	Uropoda cassidea	Label	D4	Beech	Bu-30	20	soil	4	4f	0.126	1.966	-13.3438	0.36702	1.09107
T167	Uropoda cassidea	Label	D3	Ash	Es-21	5	soil	4	4f	0.131	2.463	-15.3599	0.367202	1.08886
T168	Uropoda cassidea	Label	D3	Ash	Es-22	5	soil	4	4f	0.104	2.036	-17.2851	0.367046	1.08675
T169	Uropoda cassidea	Label	D3	Ash	Es-23	5	soil	4	4f	0.108	2.206	-22.0981	0.367108	1.08149
T170	Uropoda cassidea	Label	D1	Ash	Es-10	20	soil	4	4f	0.119	1.468	-12.1593	0.366839	1.09236
T171	Uropoda cassidea	Label	D3	Ash	Es-27	20	soil	4	4f	0.129	1.892	-12.6521	0.366993	1.09182
T172	Uropoda cassidea	Label	D3	Ash	Es-28	20	soil	4	3f1m	0.109	1.315	-18.2507	0.366783	1.0857
T204	Nothrus palustris	Label	D2	Beech	Bu-03	5	soil	2	NA	0.067	-4.364	-21.448	0.364783	1.08219
T205	Nothrus palustris	Label	D4	Beech	Bu-21	5	soil	2	NA	0.096	-1.285	-19.518	0.365919	1.08428
T206	Nothrus palustris	Label	D4	Beech	Bu-23	5	soil	2	NA	0.073	-2.406	-11.574	0.365499	1.09299
T207	Nothrus palustris	Label	D4	Beech	Bu-26	20	soil	2	NA	0.08	-1.241	-13.048	0.365928	1.09137
T208	Nothrus palustris	Label	D4	Beech	Bu-29	20	soil	2	NA	0.089	-4.09	-21.071	0.364895	1.08258
T209	Nothrus palustris	Label	D4	Beech	Bu-30	20	soil	2	NA	0.078	-3.909	-17.25	0.364952	1.08677
T210	Nothrus palustris	Label	D1	Ash	Es-08	20	soil	2	NA	0.11	-1.879	-9.038	0.365707	1.09573
T211	Nothrus palustris	Label	D3	Ash	Es-21	5	soil	2	NA	0.09	-2.949	-22.582	0.365307	1.08093
T212	Nothrus palustris	Label	D3	Ash	Es-23	5	soil	2	NA	0.078	-3.505	-24.653	0.365096	1.07868
T213	Nothrus palustris	Label	D3	Ash	Es-25	5	soil	2	NA	0.102	-2.928	-22.369	0.365315	1.08117
T214	Nothrus palustris	Label	D3	Ash	Es-27	20	soil	2	NA	0.095	-3.405	-15.209	0.36514	1.089
T215	Nothrus palustris	Label	D3	Ash	Es-28	20	soil	2	NA	0.107	-3.523	-22.729	0.365102	1.08076
T216	Hypochthonius rufulus	Label	D4	Beech	Bu-21	5	soil	12	NA	0.075	16.872	644.542	0.372542	1.80541
T217	Hypochthonius rufulus	Label	D4	Beech	Bu-22	5	soil	12	NA	0.085	7.915	602.458	0.369272	1.76002
T218	Hypochthonius rufulus	Label	D4	Beech	Bu-23	5	soil	12	NA	0.09	6.738	259.328	0.368845	1.38837
T219	Hypochthonius rufulus	Label	D4	Beech	Bu-27	20	soil	12	NA	0.084	10.82	383.013	0.370335	1.52266
T220	Hypochthonius rufulus	Label	D4	Beech	Bu-28	20	soil	12	NA	0.08	8.779	331.451	0.36959	1.46673
T221	Hypochthonius rufulus	Label	D4	Beech	Bu-30	20	soil	12	NA	0.085	15.624	633.996	0.372086	1.79407
T222	Hypochthonius rufulus	Label	D1	Ash	Es-07	20	soil	12	NA	0.083	6.276	162.576	0.368676	1.28311
T223	Hypochthonius rufulus	Label	D1	Ash	Es-09	20	soil	12	NA	0.067	6.763	192.534	0.368846	1.31575
T224	Hypochthonius rufulus	Label	D1	Ash	Es-10	20	soil	12	NA	0.074	15.812	331.018	0.372153	1.46626
T225	Hypochthonius rufulus	Label	D3	Ash	Es-21	5	soil	12	NA	0.079	7.144	124.549	0.368986	1.24163
T226	Hypochthonius rufulus	Label	D3	Ash	Es-23	5	soil	12	NA	0.084	4.694	73.87	0.368099	1.18633
T227	Hypochthonius rufulus	Label	D3	Ash	Es-24	5	soil	12	NA	0.077	10.572	496.427	0.370237	1.64548
T244	Steganacarus magnus	Label	D3	Ash	Es-21	5	litter	2	NA	0.331	-2.197	26.103	0.365712	1.13402
T246	Steganacarus magnus	Label	D3	Ash	Es-28	20	litter	2	NA	0.303	-2.215	-2.034	0.365708	1.10321
T247	Steganacarus magnus	Label	D3	Ash	Es-30	20	litter	2	NA	0.166	-3.589	13.43	0.365235	1.11987
T250	Steganacarus magnus	Label	D3	Ash	Es-27	20	litter	2	NA	0.339	-2.276	-10.821	0.365685	1.09366
T251	Steganacarus magnus	Label	D4	Beech	Bu-21	5	litter	2	NA	0.239	-2.921	162.909	0.365445	1.28318
T252	Steganacarus magnus	Label	D4	Beech	Bu-22	5	litter	2	NA	0.275	-1.336	55.435	0.36603	1.16596
T253	Steganacarus magnus	Label	D4	Beech	Bu-23	5	litter	2	NA	0.394	-1.893	-4.651	0.365815	1.10047
T254	Steganacarus magnus	Label	D4	Beech	Bu-29	20	litter	2	NA	0.269	-1.945	34.661	0.365813	1.14325
T255	juv. Polydesmidae	Label	D3	Ash	Es-21	5	soil	4	NA	0.097	10.387	41.065	0.370332	1.15005
T256	juv. Polydesmidae	Label	D3	Ash	Es-23	5	soil	4	NA	0.073	2.586	138.325	0.367494	1.25608
T257	juv. Polydesmidae	Label	D3	Ash	Es-24	5	soil	4	NA	0.119	8.773	570.339	0.369745	1.72488
T258	juv. Polydesmidae	Label	D3	Ash	Es-27	20	soil	8	NA	0.085	1.342	112.495	0.367035	1.22794
T259	juv. Polydesmidae	Label	D1	Ash	Es-06	20	soil	2	NA	0.091	2.969	346.903	0.367636	1.48293
T260	juv. Polydesmidae	Label	D3	Ash	Es-29	20	soil	1	NA	0.089	0.355	484.688	0.366681	1.63226
T261	juv. Polydesmidae	Label	D4	Beech	Bu-23	5	soil	6	NA	0.099	3.394	258.404	0.367782	1.38687
T262	juv. Polydesmidae	Label	D4	Beech	Bu-24	5	soil	5	NA	0.115	2.573	250.91	0.367481	1.37874
T263	juv. Polydesmidae	Label	D4	Beech	Bu-25	5	soil	1	NA	0.082	0.617	1527.21	0.366778	2.74727
T264	juv. Polydesmidae	Label	D4	Beech	Bu-27	20	soil	8	NA	0.102	58.824	673.052	0.388004	1.83565
T265	juv. Polydesmidae	Label	D4	Beech	Bu-28	20	soil	1	NA	0.108	2.889	218.044	0.3676	1.34296
T266	juv. Polydesmidae	Label	D4	Beech	Bu-30	20	soil	1	NA	0.087	10.488	516.998	0.370379	1.6672
T267	Tomocerus vulgaris	Label	D3	Ash	Es-22	5	litter	1	NA	0.162	3.58	-1.351	0.36777	1.10401
T268	Tomocerus vulgaris	Label	D1	Ash	Es-01	5	litter	1	NA	0.081	-0.725	14.926	0.366259	1.12155
T269	Tomocerus vulgaris	Label	D3	Ash	Es-24	5	litter	1	NA	0.028	-2.008	33.741	0.365821	1.1419
T270	Tomocerus vulgaris	Label	D3	Ash	Es-26	20	litter	1	NA	0.062	39.991	665.791	0.381125	1.82786
T271	Tomocerus vulgaris	Label	D3	Ash	Es-28	20	litter	1	NA	0.062	2.508	2.357	0.367437	1.10773
T272	Tomocerus vulgaris	Label	D3	Ash	Es-29	20	litter	3	NA	0.06	2.145	2027.97	0.367322	3.27396
T273	Tomocerus vulgaris	Label	D4	Beech	Bu-22	5	litter	1	NA	0.062	0.961	499.939	0.366897	1.64878
T274	Tomocerus vulgaris	Label	D4	Beech	Bu-23	5	litter	1	NA	0.074	0.109	143.691	0.366554	1.26206
T275	Tomocerus vulgaris	Label	D4	Beech	Bu-24	5	litter	1	NA	0.036	-2.103	35.409	0.365781	1.14373
T276	Tomocerus vulgaris	Label	D4	Beech	Bu-26	20	litter	1	NA	0.188	2.037	4175.63	0.367172	5.4699
T277	Tomocerus vulgaris	Label	D2	Beech	Bu-09	20	litter	1	NA	0.026	3.05	79.15	0.367675	1.19144
T278	Tomocerus flavescens	Label	D3	Ash	Es-22	5	litter	1	NA	0.077	0.214	44.553	0.366591	1.15389
T279	Tomocerus flavescens	Label	D3	Ash	Es-23	5	litter	1	NA	0.132	2.04	-7.785	0.367216	1.09672
T280	Tomocerus flavescens	Label	D1	Ash	Es-01	5	litter	1	NA	0.032	-3.539	36.573	0.365257	1.14496
T281	Tomocerus flavescens	Label	D3	Ash	Es-26	20	litter	1	NA	0.101	-1.519	16.718	0.365951	1.1234
T282	Tomocerus flavescens	Label	D3	Ash	Es-27	20	litter	1	NA	0.081	2.481	194.121	0.367405	1.31707
T283	Tomocerus flavescens	Label	D3	Ash	Es-30	20	litter	1	NA	0.089	-3.635	160.728	0.365178	1.28068
T284	Tomocerus flavescens	Label	D4	Beech	Bu-22	5	litter	1	NA	0.089	-1.047	250.745	0.366125	1.37867
T285	Tomocerus flavescens	Label	D4	Beech	Bu-23	5	litter	1	NA	0.133	-0.279	35.627	0.366372	1.14435
T286	Tomocerus flavescens	Label	D4	Beech	Bu-24	5	litter	1	NA	0.089	-1.5	1.204	0.365961	1.10657
T287	Tomocerus flavescens	Label	D4	Beech	Bu-26	20	litter	1	NA	0.096	-2.376	76.481	0.365631	1.18883
T288	Tomocerus flavescens	Label	D4	Beech	Bu-27	20	litter	2	NA	0.065	-2.987	140.421	0.365441	1.25843
T289	Tomocerus flavescens	Label	D4	Beech	Bu-29	20	litter	1	NA	0.259	2.375	207.666	0.367272	1.3324
T294	Onychiuridae	Label	D3	Ash	Es-24	5	soil	50	NA	0.209	8.769	384.699	0.369652	1.52451
T295	Onychiuridae	Label	D3	Ash	Es-22	5	soil	42	NA	0.169	5.624	34.678	0.368525	1.14343
T296	Onychiuridae	Label	D3	Ash	Es-27	20	soil	50	NA	0.262	8.92	345.328	0.369692	1.48197
T297	Onychiuridae	Label	D3	Ash	Es-28	20	soil	50	NA	0.219	5.445	52.832	0.368421	1.16313
T298	Onychiuridae	Label	D3	Ash	Es-29	20	soil	50	NA	0.251	12.976	896.495	0.371157	2.0761
T299	Onychiuridae	Label	D4	Beech	Bu-22	5	soil	50	NA	0.277	75.548	3279.2	0.393977	4.56601
T300	Onychiuridae	Label	D4	Beech	Bu-23	5	soil	50	NA	0.324	47.229	3573.49	0.383615	4.86484
T301	Onychiuridae	Label	D4	Beech	Bu-24	5	soil	50	NA	0.248	15.454	3278.51	0.372079	4.56523
T302	Onychiuridae	Label	D4	Beech	Bu-26	20	soil	50	NA	0.211	3.84	1329.03	0.367867	2.53779
T303	Onychiuridae	Label	D4	Beech	Bu-27	20	soil	50	NA	0.299	125.082	2788.75	0.41204	4.06403
T304	Onychiuridae	Label	D4	Beech	Bu-29	20	soil	50	NA	0.218	47.516	2991.89	0.383786	4.27234

## Sheet: Comments
Collumn name	Explanation
Animal ID	Individual ID per sample
Animal Taxa	Taxa name
Treatment	Samples from control or labelled trees
batch	batch number, D1 and D3 batches with ash seedling, D2 and D4 with beech seedlings
Tree species	Seedling species
Tree ID	Individual ID for each seedling
sampling date	Sampling after 13C labeling in days
Layer	Litter layer or soil upper 10cm)
Individuals measured	Individuals of the same taxon used for stable isotope measurement
comment	j= juvenile
	a= adult
	f= female
	m= male
DW in mg	Dry weight or sample used for stable isotope measurement
d15N	δ15N in ‰ measured with standard 'Air'
d13C	δ13C in ‰ 13/12 measured against standard 'Vienna-Pee Dee Belemnite'
atom % 15N	atom % 15N
atom % 13C	atom % 13C
